# Supplementary material for: Effects of variation in forest fragment habitat on black howler monkey demography in the unprotected landscape around Palenque National Park, Mexico
Source: PeerJ. 2020 Aug 10;8:e9694. doi: 10.7717/peerj.9694 (PMC7425640; doi:10.7717/peerj.9694)
Supplement: Supplemental Information 1 [file peerj-08-9694-s001.xlsx]

## Sheet: S1 LS and demo data
	fragment / landscape variables															A. pigra demographic variables
fragment number	area (ha)	shape index	stem density	min. DBH (cm)	max. DBH (cm)	min. height (m)	max. height (m)	Shannon's diversity (genera)	Simpson's evenness (genera)	# stumps	mean DBH stumps (cm)	isolation to nearest fragment (m)	isolation to PNP (m)	# tree lines from fragment	proportion forest cover in buffer	total number of ind. in fragment	average group size	density	proportion of AM in fragment	proportion of AF in fragment	Average # of AM/group	Average # of AF/group
1	28.7	2.78509	0.048	10	326	2.3	40.1	3.034	1.0895	6	25.5	20	335	6	0.203327	18	6	0.627178	0.166667	0.388889	1	2.33
2	8.1	4.08209	0.02	10	219	2.9	32.6	2.448	1.1104	2	26.3	549	812	3	0.392683	7	7	0.864198	0.285714	0.428571	2	3
3	2.61	2.38723	0.018	10	202	3.5	37.5	2.476	2.0923	3	37	185	1521	4	0.43438	8	8	3.06513	0.125	0.25	1	2
4	3.67	2.26254	0.013	15.3	350	4.5	24.9	1.778	1.1143	3	21.3	463	1798	3	0.338109	3	3	0.817439	0.333333	0.333333	1	1
5	4.23	1.88603	0.028	12.9	64.3	6	21.3	0.3068	0.3877	1	17	399	3174	2	0.138082	0	NA	NA	NA	NA	NA	NA
6	3.59	2.6	NA	NA	NA	NA	NA	NA	NA	NA	NA	399	3251	1	0.11	5	5	1.39276	0.2	0.2	1	1
9	8.26	1.52364	0.064	10.2	61.4	4	23.1	2.476	0.3466	12	20.2	15	2086	4	0.308771	7	7	0.847458	0.142857	0.285714	1	2
10	12.4	1.84316	0.024	10.2	89.1	4.5	29.6	0.5141	0.3286	1	13.7	10	4175	0	0.210182	8	4	0.645161	0.125	0.75	0.5	3
12	13.3	3.71398	0.046	10.4	87.7	5.5	21.3	1.236	0.3407	1	16.7	285	7470	4	0.115674	15	7.5	1.12782	0.2	0.333333	1.5	2.5
13	26.1	2.04717	0.048	10	60.7	5.5	22.7	2.436	0.5095	7	18.2	107	6807	6	0.118718	17	5	0.651341	0.235294	0.294118	1.3	1.33
14	4.54	1.68	0.045	13.1	145	2	24.6	1.809	0.393	3	41	142	7690	2	0.124847	5	5	1.10132	0.2	0.4	1	2
16	12.1	2.21836	0.051	10.3	116.5	3	21.2	2.499	0.7731	5	19.8	68	9296	1	0.215176	24	6	1.98347	0.166667	0.375	1	2.25
18	5.47	1.73479	0.04	10.8	128.9	4	28.4	2.43	0.424	5	36.1	123	7807	1	0.247989	8	8	1.46252	0.125	0.375	1	3
19	27	3.45797	0.036	10.2	66	2	20.9	2.283	0.6159	0	NA	63	9045	8	0.189457	18	8.5	0.666667	0.166667	0.277778	1	2.5
20	6.98	1.92	0.03	10.5	80	5	20.2	1.485	0.3904	1	33	9	7657	2	0.222293	8	7	1.14613	0.125	0.375	1	2
21	11.7	1.76529	0.033	10.5	116	1	20.4	2.614	0.7928	4	15.2	508	9618	2	0.246527	22	10.5	1.88034	0.136364	0.318182	1.5	3
23	10.8	1.50885	0.047	15.1	74.5	13.5	29	0	1	0	NA	499	9671	3	0.187774	8	8	0.740741	0.125	0.375	1	3
24	3.6	2.28275	0.082	10	69.7	3.9	21.5	0.6959	0.1758	1	64.3	163	8605	0	0.163695	3	3	0.833333	0.333333	0.333333	1	1
25	8.88	1.54216	0.048	10.2	170	4	25.5	2.065	0.4427	2	16.9	16	7224	4	0.23157	11	11	1.23874	0.272727	0.181818	3	2
26	3.17	1.59911	0.053	10.2	131	2	28.4	2.653	0.638	2	30.6	536	6477	1	0.0989478	7	7	2.2082	0.285714	0.428571	2	3
28	3.33	1.71205	0.048	10.2	95	3	21	2.227	0.5067	7	25.5	209	4129	0	0.126839	5	5	1.5015	0.2	0.4	1	2
29	4.99	3.13078	0.055	10.2	92	2	20.2	2.676	0.9081	8	23.8	417	4131	6	0.17356	6	6	1.2024	0.333333	0.333333	2	2
35	21.2	2.05912	0.073	10	51	3	24.8	3.143	0.8429	8	31.6	57	5541	3	0.490738	27	4.2	1.27358	0.259259	0.407407	1	1.8
37	27.5	2.15106	0.051	11.1	73.6	3	25.2	2.926	0.5421	6	18.7	90	4125	0	0.444167	28	7	1.01818	0.214286	0.285714	1.5	2
38	10.6	1.64921	0.055	10.2	70.1	1.5	28.4	2.341	0.3614	2	25.6	118	2346	0	0.575799	20	9.5	1.88679	0.25	0.25	2	2.5
39	2.24	2.8471	0.047	10.2	134	3	32.6	3.226	1.7083	6	23.7	8	5627	1	0.431953	5	4	2.23214	0.2	0.2	1	1
40	2.67	1.58455	0.028	10.2	112.1	3	25.8	2.831	1.6579	10	28.1	208	5854	2	0.397671	0	NA	NA	NA	NA	NA	NA
41	3.29	1.48364	0.068	10.2	85.7	1	21	2.547	0.487	3	39.7	215	5981	3	0.103901	7	7	2.12766	0.285714	0.285714	2	2
43	4.12	1.88123	0.055	10	78.3	1.5	43	3.087	0.7315	5	27.4	145	7848	2	0.305105	14	7	3.39806	0.142857	0.285714	1	2
45	5.26	1.74825	0.041	10.2	58.9	3	23.7	2.685	0.8211	5	27.1	99	5363	1	0.269612	14	7	2.6616	0.142857	0.357143	1	2.5
46	29.2	2.35095	0.041	10	48	2.6	33	2.347	0.7429	12	33.4	99	4681	7	0.20758	8	8	0.273973	0.125	0.375	1	3
48	36.2	2.04475	0.058	10	89.4	2	25	3.06	0.6724	8	32.5	27	4840	3	0.375615	38	6.3	1.04972	0.184211	0.342105	1.2	2.2
49	0.19	1.527	0.005	10.5	42.2	6	12.8	1.609	3	0	NA	8	5297	0	0.280441	8	8	42.1053	0.125	0.375	1	3
50	21	3.39	NA	NA	NA	NA	NA	NA	NA	NA	NA	19	337	2	0.7	11	5.5	0.52381	0.181818	0.363636	1	2
