# Supplementary material for: Effects of variation in forest fragment habitat on black howler monkey demography in the unprotected landscape around Palenque National Park, Mexico
Source: PeerJ. 2020 Aug 10;8:e9694. doi: 10.7717/peerj.9694 (PMC7425640; doi:10.7717/peerj.9694)
Supplement: Supplemental Information 2 [file peerj-08-9694-s002.xlsx]

## Sheet: S2 genera found in fragments
Family	Genus
Actinidiaceae	Saurauia
Anacardiaceae	Spondias
Annonaceae	Annona
	Cymbopetalum
Apocynaceae	Tabernaemontana
Araliaceae	Dendropanax
	Didymopanax
Arecaceae	Cocos
	Elaeis
Asteraceae	Vernonia
Bignoniaceae	Amphitecna
	Crescentia
	Parmentiera
	Tabebuia
Bixaceae	Cochlospermum
Boraginaceae	Cohiba
	Cordia
Burseraceae	Bursera
Celastraceae	Maytenus
Chrysobalanaceae	Couepia
	Hirtella
Combretaceae	Terminalia
Compositae	Eupatorium
Ericaceae	UID*
Euphorbiaceae	Acalypha
	Adelia
	Alchornea
	Cnidoscolus
	Croton
	Hevea
Fabaceae	Acacia
	Acosmium
	Albizia
	Andira
	Bauhinia
	Cojoba
	Dialium
	Enterolobium
	Erythrina
	Gliricidia
	Inga
	Leucaena
	Lonchocarpus
	Machaerium
	Platymiscium
	Schizolobium
	Vatairea
	Zygia
Lauraceae	Nectandra
Malpighiaceae	Bunchosia
Malvaceae	Belotia
	Ceiba
	Guazuma
	Heliocarpus
	Luehea
	Ochroma
	Pachira
	Psuedobombax
	Quararibea
	Trichospermum
Melastomataceae	Conostegia
	Miconia
Meliaceae	Cedrela
	Guarea
	Trichilia
Moraceae	Brosimum
	Ficus
	Poulsenia
	Pseudolmedia
Myrtaceae	Eugenia
	Psidium
Pentaphylacaceae	Ternstroemia
Piperaceae	Piper
Polygonaceae	Coccoloba
Rubiaceae	Alibertia
	Alseis
	Coffea
	Faramea
	Genipa
	Psychotria
	Rondeletia
Rutaceae	Citrus
	Zanthoxylum
Salicaceae	Casearia
	Pleuranthodendron
	Xylosma
Sapindaceae	Allophylus
	Cupania
Sapotaceae	Manilkara
	Pouteria
	Sideroxylon
Siparunaceae	Siparuna
Ulmaceae	UID*
Urticaceae	Cecropia
	Myriocarpa
	Urera
Violaceae	Rinorea
Vochysiaceae	Vochysia
* UID = unidentified
